# Supplementary material for: Lower neutrophil‐to‐lymphocyte ratio and positive programmed cell death ligand‐1 expression are favorable prognostic markers in patients treated with pembrolizumab for urothelial carcinoma
Source: Cancer Med. 2022 Jun 14;11(22):4236–45. doi: 10.1002/cam4.4779 (PMC9678108; doi:10.1002/cam4.4779)
Supplement: Supplementary file 2 — Table S1 [file CAM4-11-4236-s001.xlsx]

## Sheet: Sheet1
SIMC-Uro ID	sex	age	body mass index	origin of metastases/recurences	lung mets	liver mets	bone mets	local rec	LNs mets	peritoneal mets	visceral mets	best response from pembrolizumab	neutrophil to lymphocyte ratio (NLR)	platelet to lymphocyte ratio (PLR)	lymphocyte to monocyte ratio (LMR)	AE_any grade	AE_grade 3-4	duration till pemb after rec_mets (days)	progression	progression free survival (days)	dead_1	overall survival (days)	Unnamed: 24	comments	miyama_Case No	patient ID.1	SIMC-Uro ID.1	lung mets only	liver mets only	bone mets only	local rec only	LNs mets only	peritoneal mets only	Special variant	Squamous differentiation	PD-L1 expression	CD8	p16 expression in IHC	p16 homogygous deletion in FISH
10644	female	80.0877	16.8887	bladder ca.	no	no	no	no	yes	no	no	CR	5.27703	255.938	2.74074	no	no	90	0	70	0	552			34	313226	10644	no	no	no	no	yes	no	yes	no	positive	positive	negative	retained
11303	male	60.9123	22.4277	bladder ca.	no	no	yes	no	no	no	yes	PD	2.07167	202.828	4.37313	no	no	131	1	78	1	141			32	392239	11303	no	no	yes	no	no	no	no	no	negative	negative	negative	loss
10208	male	82.1726	22.3825	bladder ca.	no	no	no	no	yes	no	no	PD	1.76347	129.004	5.30159	no	no	475	1	58	1	126			14	509024	10208	no	no	no	no	yes	no	yes	yes	negative	negative	negative	loss
10331	male	70.3014	23.7759	bladder ca.	no	no	no	no	no	yes	no	PR	2.33086	124.704	5.4898	yes	no	309	1	427	0	630			13	801662	10331	no	no	no	no	no	yes	no	no	positive	negative	negative	retained
6387	male	76.8904	22.7709	bladder ca.	no	no	no	no	no	yes	no	SD	5.37324	301.493	2.29032	no	no	7	1	68	1	115			28	867039	6387	no	no	no	no	no	yes	yes	no	negative	positive	positive	retained
11093	male	69.2932	24.2023	bladder ca.	no	no	no	no	yes	yes	no	PD	0.456026	112.025	11.5849	yes	no	294	1	105	0	366			27	934216	11093	no	no	no	no	no	no	no	no	positive	positive	positive	retained
7585	female	78.9507	16.79	UTUC	yes	no	no	no	no	no	yes	PD	3.43925	182.089	6.90323	yes	no	225	1	69	1	341			5	1045489	7585	yes	no	no	no	no	no	yes	yes	negative	negative	negative	loss
8556	male	80.8822	22.2623	UTUC	yes	yes	no	yes	yes	no	yes	PR	2.85532	261.425	26.1111	yes	yes	588	1	238	0	446			45	1188351	8556	no	no	no	no	no	no	no	no	positive	positive	negative	loss
8750	male	72.5644	26.06	UTUC	no	no	no	no	yes	no	no	SD	1.32812	64.9905	8.17021	yes	no	802	0	357	0	441			37	1218300	8750	no	no	no	no	yes	no	no	no	negative	negative	positive	retained
8773	female	72.3836	22.5818	bladder ca., UTUC	yes	yes	no	yes	yes	yes	yes	PD	4.81013	423.386	2.10667	yes	no	17	1	57	1	151			42	1221591	8773	no	no	no	no	no	no	no	no	negative	negative	positive	retained
8883	male	56.3918	22.82	UTUC	no	no	no	no	yes	no	no	PD	6.34615	276.779	3.82353	no	no	375	1	48	0	548			2	1236683	8883	no	no	no	no	yes	no	no	no	negative	negative	positive	retained
8915	female	68.4192	19.6506	UTUC	no	no	no	no	no	no	no	SD	2.452	157.789	3.37838	yes	yes	211	1	153	1	227			4	1241105	8915	no	no	no	no	no	no	no	no	positive	positive	positive	retained
8979	male	77.1096	23.5568	bladder ca.	yes	no	no	no	yes	no	yes	PD	4.35795	279.808	3.38462	no	no	231	1	75	1	177			31	1250595	8979	no	no	no	no	no	no	yes	yes	negative	negative	positive	retained
8998	male	70.4904	23.0071	UTUC	no	no	no	no	yes	no	no	PR	1.62099	94.1209	3.94253	yes	yes	360	0	154	0	231			1	1252799	8998	no	no	no	no	yes	no	no	no	negative	negative	positive	retained
9161	male	71.0411	20.3122	bladder ca.	yes	no	no	no	no	no	yes	SD	2.42697	217.613	4.2381	yes	yes	533	1	166	1	280			9	1274873	9161	yes	no	no	no	no	no	yes	yes	negative	negative	positive	retained
9354	male	82.2055	28.3604	bladder ca.	no	no	no	no	yes	no	no	PR	2.16254	126.051	4.56452	no	no	610	0	330	0	430			6	1305064	9354	no	no	no	no	yes	no	no	no	positive	positive	positive	retained
9450	male	71.4274	20.4297	bladder ca.	no	no	no	yes	yes	no	no	PR	0.833006	400.159	14.9706	no	no	106	1	127	1	347			7	1319638	9450	no	no	no	no	no	no	no	no	negative	negative	positive	retained
9462	male	56.011	24.9425	bladder ca.	yes	no	no	no	no	no	yes	PD	0.86166	74.6067	12.65	yes	no	298	1	154	1	550			38	1321224	9462	yes	no	no	no	no	no	no	no	negative	positive	positive	retained
10286	male	62.4247	23.65	UTUC	yes	yes	no	no	no	no	yes	PR	2.5813	231.023	2.43564	yes	no	529	1	168	1	811			3	1375782	10286	no	no	no	no	no	no	no	no	negative	negative	negative	retained
9949	male	75.6575	24.97	UTUC	yes	yes	no	no	yes	no	yes	PD	2.63525	210.071	2.56842	no	no	393	1	58	1	113			8	1401557	9949	no	no	no	no	no	no	no	no	negative	positive	negative	retained
9950	male	63.1452	17.0309	bladder ca.	no	no	no	yes	no	no	no	CR	2.51136	220.466	5.17647	yes	yes	98	0	753	0	712			12	1402789	9950	no	no	no	yes	no	no	no	no	negative	positive	negative	loss
9957	male	73.2685	22.0604	bladder ca.	no	no	no	no	yes	no	no	CR	2.45914	211.6	2.51961	no	no	156	0	415	0	475			10	1403966	9957	no	no	no	no	yes	no	no	no	positive	positive	negative	loss
9967	male	80.4274	22.5781	bladder ca.	no	yes	no	no	no	no	yes	PD	5.65942	339.093	2.33898	yes	no	11	1	123	1	137			15	1415221	9967	no	yes	no	no	no	no	yes	no	negative	positive	positive	retained
9981	male	73.789	17.3791	bladder ca.	no	no	no	no	no	yes	no	PD	3.9	319.903	3.06452	no	no	14	1	51	1	96			16	1417229	9981	no	no	no	no	no	yes	no	no	negative	negative	positive	retained
10075	female	75.4055	16.49	UTUC	no	no	yes	no	no	no	yes	PD	3.35377	194.229	2.86486	no	no	105	1	36	1	630			11	1424024	10075	no	no	yes	no	no	no	no	no	negative	negative	positive	retained
10178	male	77.1041	19.413	bladder ca.	no	no	no	yes	no	no	no	PD	3.66332	1505.24	3.68519	yes	no	14	1	353	1	438			19	1440710	10178	no	no	no	yes	no	no	yes	yes	negative	negative	positive	retained
10148	female	71.0493	24.7017	bladder ca.	no	no	no	yes	no	no	no	PD	2.37638	124.539	5.31373	no	no	21	1	84	0	259			17	1452788	10148	no	no	no	yes	no	no	no	no	negative	negative	positive	retained
10209	male	74.4493	20.4467	bladder ca.	no	no	yes	no	no	no	yes	SD	2.97309	126.005	2.50562	yes	no	136	1	101	1	249			20	1458336	10209	no	no	yes	no	no	no	no	no	negative	positive	negative	loss
10516	male	74.8767	23.716	bladder ca.	no	no	yes	no	yes	no	yes	PD	2.26786	136.409	5.28302	no	no	17	1	120	0	614			25	1490096	10516	no	no	no	no	no	no	yes	yes	negative	positive	positive	retained
10355	female	74.5068	29.39	UTUC	no	no	no	no	yes	no	no	SD	5.71212	180.15	1.25714	yes	no	11	1	187	1	458			18	1492655	10355	no	no	no	no	yes	no	no	no	negative	negative	negative	loss
10311	female	64.4493	18.38	bladder ca.	no	no	no	no	no	yes	no	CR	2.26552	446.143	7.07317	yes	no	42	0	727	0	755			21	1507756	10311	no	no	no	no	no	yes	yes	yes	positive	positive	negative	retained
11152	female	70.4192	19.16	UTUC	no	no	no	no	yes	no	no	PR	3.10222	73.1847	3.125	yes	yes	7	1	397	0	521			36	1522418	11152	no	no	no	no	yes	no	no	no	negative	positive	negative	loss
10738	male	80.4	19.91	UTUC	no	no	yes	no	no	no	yes	PD	6.05344	268.241	3.04651	yes	no	17	0	99	1	109			26	1532194	10738	no	no	yes	no	no	no	yes	yes	negative	positive	positive	retained
10321	male	61.1096	30.863	bladder ca.	no	yes	no	no	yes	no	yes	SD	5.3662	164.102	2.18462	no	no	137	1	343	1	724			23	1532390	10321	no	no	no	no	no	no	no	no	positive	positive	negative	retained
10575	female	72.6411	17.2115	UTUC	no	yes	no	no	no	no	yes	PD	7.53509	81.5993	4.75	yes	no	231	1	76	1	199			24	1559049	10575	no	yes	no	no	no	no	no	no	negative	negative	negative	retained
10789	male	57.1863	22.8788	UTUC	no	no	no	no	yes	no	no	PD	2.9617	140.493	4.35185	yes	yes	358	1	112	0	318			35	1586260	10789	no	no	no	no	yes	no	no	no	negative	positive	negative	retained
11227	female	77	18.0668	bladder ca.	no	no	yes	no	no	no	yes	PD	10.7467	669.192	2.14286	no	no	65	1	32	0	274			29	1626253	11227	no	no	yes	no	no	no	no	no	positive	positive	positive	retained
11242	male	70.7452	21.0621	UTUC	no	yes	no	yes	no	no	yes	PD	3.11765	171.166	4.5102	no	no	57	1	27	1	133			33	1639338	11242	no	no	no	no	no	no	yes	yes	negative	negative	negative	loss
11278	male	67.6027	25.8539	bladder ca.	yes	no	no	no	no	no	yes	PR	2.35273	73.9599	4.82456	yes	no	261	1	489	0	853			39	1642351	11278	yes	no	no	no	no	no	no	no	positive	positive	negative	loss
11255	female	74.4959	21.9556	UTUC	yes	no	no	no	yes	no	yes	PD	7.70642	193.576	2.47727	no	no	443	1	16	1	24			41	1643608	11255	no	no	no	no	no	no	yes	yes	negative	positive	negative	retained
11349	female	78.5397	19.47	UTUC	no	yes	no	no	no	no	yes	PR	2.2234	211.535	3.71053	no	no	142	1	249	1	330			30	1663480	11349	no	yes	no	no	no	no	no	no	negative	positive	negative	loss
11424	female	71.3205	19.5021	UTUC	yes	no	no	no	no	no	yes	PR	0.936275	100.018	2.17021	yes	no	483	0	522	0	637			40	1670310	11424	yes	no	no	no	no	no	yes	yes	negative	positive	negative	loss
11426	female	79.0082	29.6228	UTUC	no	no	no	no	yes	no	no	PD	2.12891	254.128	1.40659	no	no	216	1	105	1	228			22	1679507	11426	no	no	no	no	yes	no	yes	yes	negative	negative	negative	loss
12750	male	82.8685	24.6832	UTUC	yes	no	no	no	yes	no	yes	PD	1.90064	185.474	104	no	no	169	1	59	0	253			43	1690058	12750	no	no	no	no	no	no	no	no	negative	negative	negative	loss
12339	male	70.9342	23.9453	bladder ca., UTUC	no	no	no	no	yes	no	no	SD	3.10526	162.243	57	yes	no	41	1	283	1	283			44	1737286	12339	no	no	no	no	yes	no	no	no	negative	positive	negative	loss
12689	female	64.5616	24.9199	bladder ca.	yes	no	no	no	yes	no	yes	PD	1.84615	135.165	6.77083	yes	no	21	1	85	0	315			49	1765398	12689	no	no	no	no	no	no	no	no	negative	positive	negative	loss
12679	female	80.2548	20.6025	UTUC	no	yes	no	no	yes	no	yes	PD	4.9172	258.411	31.4	no	no	407	1	42	1	70			50	1768616	12679	no	no	no	no	no	no	no	no	negative	positive	positive	retained
12715	female	75.8767	18.4391	UTUC	yes	no	no	no	no	no	yes	PD	2.41544	126.641	136	no	no	53	1	81	0	410			46	1776279	12715	yes	no	no	no	no	no	no	no	negative	negative	negative	loss
12759	female	69.0219	19.3459	bladder ca.	no	no	no	no	yes	no	no	PR	5.95522	251.586	44.6667	yes	no	62	0	375	0	375			47	1801474	12759	no	no	no	no	yes	no	yes	yes	positive	negative	negative	loss
12853	male	71.6603	22.1591	UTUC	yes	no	no	no	no	no	yes	PD	2.93617	186.247	3.26389	yes	yes	29	1	66	0	328			48	1814308	12853	yes	no	no	no	no	no	no	no	positive	negative	negative	loss
